# Supplementary material for: Early glucose metabolism in children at risk for type 1 diabetes based on islet autoantibodies compared to low-risk control groups
Source: Front Endocrinol (Lausanne). 2022 Sep 12;13:972714. doi: 10.3389/fendo.2022.972714 (PMC9511031; doi:10.3389/fendo.2022.972714)
Supplement: Supplementary file 2 [file Table_1.xlsx]

## Sheet: Taul1
Time before diagnosis or last visit	Risk group		HbA1c	95% CI			OGTT 0h	95% CI			OGTT 2h	95% CI			Pgluc	95% CI
		No. of children	Mean	Lower bound	Upper bound	No. of children	Mean	Lower bound	Upper bound	No. of children	Mean	Lower bound	Upper bound	No. of children	Mean	Lower bound	Upper bound
-7 to -6.51 years	Progressors	18	5.405	5.18718	5.62273	11	4.316	3.95177	4.67928	11	4.822	3.27251	6.37244	21	5.661	NA	NA
	≥2 biochemical autoantibodies	48	5.263	5.12589	5.39914	14	4.648	4.32123	4.97397	14	5.194	3.80853	6.5792	41	5.231	NA	NA
	Single biochemical autoantibody	26	5.559	5.37433	5.74417	3	4.475	3.79219	5.15782	3	5.877	2.96295	8.79171	20	5.079	NA	NA
	ICA only	84	5.448	5.34139	5.5553	NA				NA				84	5.646	NA	NA
	Transient	4	5.45	4.99151	5.90773	NA				NA				4	6.038	NA	NA
-6,5 to -6,01 years	Progressors	26	5.382	5.28419	5.48068	17	4.501	4.20305	4.79859	17	5.161	3.90003	6.42256	26	5.244	4.21101	6.27757
	≥2 biochemical autoantibodies	50	5.309	5.23582	5.38174	28	4.628	4.38981	4.86624	28	4.965	3.96248	5.96663	36	5.024	2.7915	7.2565
	Single biochemical autoantibody	27	5.492	5.39468	5.59009	4	5.064	4.46094	5.667	4	5.642	3.08051	8.20387	27	5.242	4.0761	6.40746
	ICA only	83	5.518	5.45582	5.5796	NA				NA				81	5.27	4.45814	6.08242
	Transient	8	5.439	5.25856	5.61848	NA				NA				8	5.65	4.36143	6.93851
-6 to -5,51 years	Progressors	32	5.357	5.26672	5.44788	19	4.253	3.97189	4.53467	19	4.554	3.36185	5.74656	33	5.347	NA	NA
	≥2 biochemical autoantibodies	55	5.338	5.26673	5.40833	19	4.61	4.32975	4.88988	19	5.287	4.09984	6.47437	52	5.113	NA	NA
	Single biochemical autoantibody	32	5.664	5.57203	5.75579	3	4.545	3.85733	5.23363	3	6.29	3.35682	9.22311	34	5.2	NA	NA
	ICA only	112	5.528	5.47154	5.58534	NA				NA				110	5.267	NA	NA
	Transient	6	5.523	5.32757	5.71831	NA				NA				7	5.392	NA	NA
-5,5 to -5,01 years	Progressors	39	5.273	5.18583	5.36046	23	4.442	4.18301	4.70072	23	5.447	4.35441	6.54015	44	5.099	4.81221	5.38531
	≥2 biochemical autoantibodies	60	5.383	5.31175	5.45339	28	4.675	4.43798	4.91191	28	4.688	3.68882	5.68744	61	5.149	4.89677	5.40119
	Single biochemical autoantibody	31	5.602	5.50683	5.69793	5	4.228	3.68837	4.76725	5	5.219	2.92513	7.51297	37	5.151	4.83039	5.47252
	ICA only	110	5.611	5.55278	5.66947	NA				NA				114	5.21	4.9694	5.44962
	Transient	12	5.477	5.31734	5.6372	NA				NA				11	5.361	4.64324	6.07783
-5,0 to -4,51 years	Progressors	47	5.273	5.18615	5.3589	31	4.524	4.29675	4.75111	31	5.081	4.12535	6.03747	53	5.421	5.14312	5.69987
	≥2 biochemical autoantibodies	60	5.254	5.1778	5.32963	21	4.645	4.3758	4.91448	21	5.093	3.95192	6.235	62	5.111	4.83629	5.38595
	Single biochemical autoantibody	42	5.397	5.30412	5.48976	4	4.642	4.04732	5.23739	4	5.561	3.02221	8.10029	51	5.197	4.89152	5.50313
	ICA only	140	5.377	5.31714	5.43603	NA				NA				144	5.369	5.16366	5.57482
	Transient	7	5.409	5.19264	5.62475	NA				NA				7	4.926	4.22635	5.62513
-4,5 to -4,01 years	Progressors	58	5.312	5.23001	5.39434	30	4.509	4.27949	4.73854	30	5.123	4.15494	6.09061	72	5.355	5.02592	5.68406
	≥2 biochemical autoantibodies	78	5.407	5.33508	5.4792	28	4.66	4.42236	4.89701	28	4.754	3.75068	5.75651	75	5.027	4.70233	5.35157
	Single biochemical autoantibody	42	5.312	5.21807	5.40496	5	4.661	4.12121	5.20154	5	4.309	2.01015	6.6082	53	5.328	4.97461	5.68041
	ICA only	129	5.234	5.17215	5.29569	NA				NA				135	5.158	4.93669	5.37841
	Transient	15	5.153	4.99223	5.31436	NA				NA				17	5.52	4.9253	6.11538
-4 to -3,51 years	Progressors	68	5.311	5.23332	5.38782	35	4.345	4.12899	4.56097	35	5.212	4.30281	6.12174	87	5.116	4.87897	5.35208
	≥2 biochemical autoantibodies	91	5.361	5.29274	5.43015	26	4.644	4.40054	4.8873	26	5.029	3.99873	6.05855	75	5.106	4.68181	5.52985
	Single biochemical autoantibody	57	5.349	5.26406	5.43333	6	4.913	4.42685	5.39959	6	5.136	3.06275	7.20962	64	5.189	4.81372	5.56379
	ICA only	140	5.279	5.21803	5.33932	NA				NA				152	5.175	4.73698	5.61333
	Transient	14	5.2	5.03734	5.36298	NA				NA				15	5.351	4.6251	6.07602
-3,5 to -3,01 years	Progressors	85	5.376	5.31546	5.43741	41	4.652	4.45162	4.85312	41	5.331	4.48801	6.17475	95	5.121	4.90328	5.33867
	≥2 biochemical autoantibodies	108	5.461	5.40707	5.51518	31	4.535	4.30873	4.76131	31	4.973	4.01816	5.92824	95	4.906	4.68391	5.12887
	Single biochemical autoantibody	49	5.369	5.29416	5.44331	7	4.883	4.43216	5.33381	7	5.084	3.16454	7.00261	62	5.297	4.98834	5.60546
	ICA only	146	5.323	5.27004	5.37497	NA				NA				160	5.141	4.91731	5.3654
	Transient	16	5.446	5.31391	5.57784	NA				NA				17	5.348	4.81066	5.88632
-3 to -2,51 years	Progressors	92	5.416	5.07279	5.75889	55	4.498	4.31897	4.67732	55	5.356	4.60626	6.10486	99	5.236	5.02246	5.44964
	≥2 biochemical autoantibodies	117	5.733	5.42812	6.03771	35	4.629	4.41266	4.84438	35	5.26	4.35144	6.16899	98	5.025	4.79473	5.25605
	Single biochemical autoantibody	64	5.333	4.92284	5.74412	4	4.735	4.14685	5.32342	4	4.608	2.09744	7.11786	66	5.244	4.99174	5.49701
	ICA only	140	5.365	5.08646	5.64407	NA				NA				158	5.203	5.01129	5.3949
	Transient	19	5.327	4.57328	6.08016	NA				NA				17	4.937	4.44767	5.42658
-2,5 to -2,01 years	Progressors	116	5.446	5.18947	5.70189	58	4.705	4.52987	4.88112	58	5.299	4.56964	6.02763	113	5.203	4.99006	5.41576
	≥2 biochemical autoantibodies	130	5.634	5.39134	5.87603	47	4.695	4.50356	4.88586	47	5.251	4.45164	6.05121	116	5.072	4.85959	5.28437
	Single biochemical autoantibody	68	5.397	5.0713	5.7224	17	4.762	4.46261	5.06078	17	5.217	3.95716	6.4777	79	5.139	4.89126	5.38631
	ICA only	153	5.425	5.20718	5.64276	NA				NA				174	5.243	5.05741	5.42775
	Transient	23	5.498	4.93578	6.06001	NA				NA				23	5.159	4.70423	5.6142
-2 to -1,51 years	Progressors	134	5.502	5.4456	5.55867	68	4.731	4.5671	4.89393	68	5.917	5.23559	6.59845	126	5.338	5.13788	5.53902
	≥2 biochemical autoantibodies	144	5.291	5.23553	5.34575	41	4.6	4.3976	4.80322	41	4.962	4.11782	5.80634	123	5.141	4.92836	5.35457
	Single biochemical autoantibody	89	5.321	5.25493	5.38802	10	4.656	4.2659	5.04547	10	5.028	3.3809	6.67463	96	5.093	4.86561	5.32038
	ICA only	165	5.257	5.20195	5.31247	NA				NA				176	5.193	5.00639	5.37934
	Transient	20	5.252	5.11744	5.38648	NA				NA				19	5.085	4.6041	5.56669
-1,5 to -1,01 years	Progressors	162	5.572	5.51363	5.63131	86	4.695	4.5459	4.84504	86	5.926	5.30509	6.54666	163	5.374	5.19073	5.55807
	≥2 biochemical autoantibodies	144	5.264	5.20312	5.32548	66	4.577	4.40895	4.7441	66	5.235	4.5393	5.93092	129	5.025	4.82234	5.22858
	Single biochemical autoantibody	95	5.227	5.15423	5.29929	19	4.629	4.34294	4.91474	19	5.077	3.87269	6.28061	100	5.062	4.83516	5.28813
	ICA only	189	5.193	5.13484	5.25091	NA				NA				206	5.146	4.96872	5.32375
	Transient	29	5.178	5.04775	5.30753	NA				NA				28	5.137	4.7183	5.55505
-1,0 to -0,51 years	Progressors	178	5.671	5.61906	5.72288	86	4.844	4.69569	4.99286	86	6.543	5.92559	7.16106	167	5.498	5.31908	5.67701
	≥2 biochemical autoantibodies	160	5.291	5.23729	5.34529	39	4.595	4.38871	4.80157	39	5.381	4.51352	6.24876	133	5.111	4.89408	5.3271
	Single biochemical autoantibody	98	5.306	5.24072	5.37164	15	4.87	4.55598	5.18321	15	5.455	4.13026	6.77974	99	5.048	4.82323	5.27361
	ICA only	181	5.334	5.27859	5.38937	NA				NA				198	5.134	4.95073	5.31804
	Transient	26	5.271	5.14631	5.3961	NA				NA				26	5.078	4.65451	5.50131
-0,5 to -0,01 years	Progressors	190	5.915	5.85814	5.9719	82	4.967	4.82148	5.11265	82	9.175	8.56912	9.78178	150	5.834	5.59802	6.0696
	≥2 biochemical autoantibodies	154	5.309	5.24744	5.37127	16	4.62	4.3283	4.91091	16	7.038	5.76061	8.31527	100	4.968	4.68613	5.25027
	Single biochemical autoantibody	85	5.275	5.19699	5.35229	4	5.048	4.4866	5.60891	4	5.489	3.08148	7.8965	70	5.141	4.81124	5.4714
	ICA only	85	5.421	5.34273	5.49832	NA				NA				90	5.121	4.82513	5.41744
	Transient	13	5.27	5.07466	5.4649	NA				NA				11	5.106	4.28133	5.9316
0 years	Progressors	263	7.184	7.07706	7.2902	277	5.323	5.21783	5.42883	277	10.681	10.2557	11.107	288	9.885	9.46131	10.3082
	≥2 biochemical autoantibodies	202	5.283	5.16185	5.40357	163	4.628	4.50061	4.75465	163	5.214	4.69838	5.72956	193	5.093	4.57884	5.60812
	Single biochemical autoantibody	171	5.325	5.19352	5.4556	83	4.614	4.46177	4.76611	83	4.985	4.36066	5.60839	176	5.069	4.5286	5.60853
	ICA only	364	5.368	5.27192	5.4648	NA				NA				367	5.114	4.73057	5.49751
	Transient	62	5.333	5.11515	5.54999	NA				NA				62	5.079	4.17083	5.98809
